# Supplementary material for: Complex Exon-Intron Marking by Histone Modifications Is Not Determined Solely by Nucleosome Distribution
Source: PLoS One. 2010 Aug 23;5(8):e12339. doi: 10.1371/journal.pone.0012339 (PMC2925886; doi:10.1371/journal.pone.0012339)
Supplement: Table S9 — Expression levels of 9922 genes across the human genome in the K562 cell line. These genes gave consistent MAS5 values (all A or all P) in four bioreplicate Affymetrix GeneChIP® expression experiments and all had been assigned ENSEMBL identifiers. List shows their ENSEMBL IDs, MAS5 call and ranking based on RMA values. (0.36 MB TXT) [file pone.0012339.s028.txt]

ENSEMBL ID	MAS5 call	RMA value
ENSG00000176907	absent	2.934225082
ENSG00000145451	absent	3.001663321
ENSG00000132031	absent	3.023941727
ENSG00000053524	absent	3.035200851
ENSG00000139910	absent	3.050461327
ENSG00000146477	absent	3.071380328
ENSG00000135220	absent	3.088400774
ENSG00000175176	absent	3.09024379
ENSG00000183359	absent	3.090560789
ENSG00000153923	absent	3.095813308
ENSG00000138379	absent	3.10046806
ENSG00000106511	absent	3.111072953
ENSG00000133561	absent	3.120308913
ENSG00000091428	absent	3.127970793
ENSG00000164307	absent	3.130987775
ENSG00000125063	absent	3.131224782
ENSG00000183675	absent	3.143009769
ENSG00000185149	absent	3.145493732
ENSG00000112144	absent	3.154358763
ENSG00000146233	absent	3.16579481
ENSG00000175097	absent	3.172988245
ENSG00000185517	absent	3.176801335
ENSG00000170011	absent	3.177548561
ENSG00000174944	absent	3.184319335
ENSG00000162670	absent	3.191294519
ENSG00000174808	absent	3.193821244
ENSG00000127955	absent	3.197857108
ENSG00000127074	absent	3.19788202
ENSG00000139329	absent	3.201465595
ENSG00000135678	absent	3.205517017
ENSG00000151475	absent	3.207934755
ENSG00000180996	absent	3.209287226
ENSG00000168679	absent	3.209935501
ENSG00000129167	absent	3.221670747
ENSG00000074803	absent	3.224835688
ENSG00000196208	absent	3.228955028
ENSG00000196163	absent	3.230712285
ENSG00000116191	absent	3.231413957
ENSG00000081800	absent	3.232901626
ENSG00000165023	absent	3.235208076
ENSG00000164093	absent	3.243177195
ENSG00000179674	absent	3.245192886
ENSG00000090402	absent	3.25070237
ENSG00000141579	absent	3.254009337
ENSG00000150636	absent	3.255585283
ENSG00000142192	absent	3.259010364
ENSG00000134086	absent	3.259365255
ENSG00000114487	absent	3.261898343
ENSG00000128000	absent	3.263239679
ENSG00000176657	absent	3.268445422
ENSG00000038295	absent	3.271493838
ENSG00000198330	absent	3.280053987
ENSG00000196074	absent	3.283028987
ENSG00000138722	absent	3.285498506
ENSG00000141469	absent	3.286683288
ENSG00000162630	absent	3.300815633
ENSG00000138792	absent	3.305155599
ENSG00000122432	absent	3.305860938
ENSG00000184838	absent	3.310066907
ENSG00000197121	absent	3.320336674
ENSG00000172797	absent	3.321007774
ENSG00000121440	absent	3.32119256
ENSG00000167910	absent	3.324858886
ENSG00000168152	absent	3.331345851
ENSG00000146469	absent	3.333248774
ENSG00000146856	absent	3.333685113
ENSG00000153093	absent	3.334015633
ENSG00000137709	absent	3.336685798
ENSG00000146166	absent	3.338613752
ENSG00000183671	absent	3.34347487
ENSG00000122406	absent	3.345332918
ENSG00000172201	absent	3.345935275
ENSG00000111536	absent	3.349548944
ENSG00000103460	absent	3.350845244
ENSG00000174255	absent	3.355153481
ENSG00000147180	absent	3.35606839
ENSG00000136099	absent	3.356626812
ENSG00000184676	absent	3.370175698
ENSG00000145632	absent	3.371825093
ENSG00000197065	absent	3.373407772
ENSG00000170381	absent	3.375432373
ENSG00000066697	absent	3.37564864
ENSG00000187272	absent	3.37877279
ENSG00000183734	absent	3.387106916
ENSG00000131620	absent	3.387523133
ENSG00000127954	absent	3.392986093
ENSG00000109943	absent	3.393347446
ENSG00000156096	absent	3.39556057
ENSG00000154474	absent	3.397567583
ENSG00000124157	absent	3.397694403
ENSG00000139209	absent	3.397895053
ENSG00000132465	absent	3.399492836
ENSG00000135318	absent	3.399638753
ENSG00000064835	absent	3.403220985
ENSG00000170775	absent	3.404107006
ENSG00000019549	absent	3.406452277
ENSG00000181099	absent	3.410937915
ENSG00000131482	absent	3.412659377
ENSG00000140030	absent	3.417284287
ENSG00000116745	absent	3.419303401
ENSG00000173705	absent	3.419639855
ENSG00000151690	absent	3.421572386
ENSG00000137628	absent	3.423269968
ENSG00000147437	absent	3.424267644
ENSG00000134545	absent	3.426011863
ENSG00000144445	absent	3.426048942
ENSG00000163827	absent	3.426534954
ENSG00000172461	absent	3.427063202
ENSG00000157106	present	3.42822145
ENSG00000198780	absent	3.428356316
ENSG00000039600	absent	3.431311281
ENSG00000135333	absent	3.431859539
ENSG00000175913	absent	3.43268139
ENSG00000138735	absent	3.435565515
ENSG00000179033	absent	3.436681201
ENSG00000125355	absent	3.437585186
ENSG00000023445	absent	3.439747641
ENSG00000105982	absent	3.445108045
ENSG00000197405	absent	3.445337395
ENSG00000164114	absent	3.447189831
ENSG00000147117	absent	3.44724417
ENSG00000066629	absent	3.448270672
ENSG00000124827	absent	3.449315271
ENSG00000150938	absent	3.449426499
ENSG00000118762	absent	3.45035691
ENSG00000100557	absent	3.450584919
ENSG00000109738	absent	3.452128
ENSG00000152266	absent	3.461082688
ENSG00000153246	absent	3.462345726
ENSG00000137033	absent	3.462809483
ENSG00000166317	absent	3.463840034
ENSG00000151459	absent	3.469179682
ENSG00000133135	absent	3.469548117
ENSG00000106443	present	3.476615467
ENSG00000074660	absent	3.477058873
ENSG00000146938	absent	3.478602716
ENSG00000146678	absent	3.480174273
ENSG00000050165	absent	3.480275621
ENSG00000078589	absent	3.482617981
ENSG00000141448	absent	3.487502743
ENSG00000152592	absent	3.490514716
ENSG00000155011	absent	3.496929098
ENSG00000164296	absent	3.510254369
ENSG00000091704	absent	3.514064667
ENSG00000169432	absent	3.517761896
ENSG00000150782	absent	3.517923746
ENSG00000170456	absent	3.518403575
ENSG00000169762	absent	3.518437382
ENSG00000117602	absent	3.519015306
ENSG00000196861	absent	3.519440769
ENSG00000139330	absent	3.526692346
ENSG00000111728	absent	3.527288514
ENSG00000062370	absent	3.534236607
ENSG00000196177	absent	3.534575406
ENSG00000197748	absent	3.535470433
ENSG00000198185	absent	3.536755923
ENSG00000082269	absent	3.539764052
ENSG00000171825	absent	3.541633961
ENSG00000107968	present	3.544768059
ENSG00000096006	absent	3.546685201
ENSG00000124882	present	3.54768791
ENSG00000118492	absent	3.549032134
ENSG00000111341	absent	3.554227068
ENSG00000110079	absent	3.554227868
ENSG00000105784	absent	3.554483425
ENSG00000178454	absent	3.556500091
ENSG00000006128	absent	3.558292865
ENSG00000184258	absent	3.560735267
ENSG00000156194	absent	3.560789415
ENSG00000168702	absent	3.560932919
ENSG00000095464	absent	3.561758245
ENSG00000179941	present	3.568992196
ENSG00000054219	absent	3.571378317
ENSG00000164794	absent	3.580162032
ENSG00000106809	absent	3.581068049
ENSG00000091138	absent	3.590693829
ENSG00000019186	absent	3.591057326
ENSG00000110484	absent	3.593366301
ENSG00000182778	absent	3.593657074
ENSG00000054796	absent	3.593955145
ENSG00000163519	absent	3.594362807
ENSG00000196911	absent	3.595014578
ENSG00000083782	absent	3.596156063
ENSG00000137720	absent	3.604981248
ENSG00000198542	absent	3.608344778
ENSG00000150783	absent	3.608618294
ENSG00000153253	absent	3.609018051
ENSG00000138468	absent	3.61072649
ENSG00000122548	absent	3.612313279
ENSG00000067715	absent	3.617603875
ENSG00000149497	absent	3.618299423
ENSG00000186522	absent	3.625159161
ENSG00000115290	absent	3.631302552
ENSG00000099810	absent	3.632059546
ENSG00000135905	absent	3.633182457
ENSG00000077616	absent	3.63609865
ENSG00000148935	absent	3.638953914
ENSG00000144810	absent	3.641301754
ENSG00000128039	absent	3.641788409
ENSG00000156395	absent	3.642479161
ENSG00000152503	absent	3.643001772
ENSG00000125820	absent	3.646168602
ENSG00000147874	present	3.647869925
ENSG00000135373	absent	3.648526114
ENSG00000076770	absent	3.652700491
ENSG00000136155	absent	3.656781984
ENSG00000134160	absent	3.657263832
ENSG00000115380	absent	3.657942535
ENSG00000145996	absent	3.658125584
ENSG00000109061	absent	3.664193119
ENSG00000154059	absent	3.667572981
ENSG00000170961	absent	3.670166733
ENSG00000196611	absent	3.671461286
ENSG00000153064	absent	3.67538937
ENSG00000178119	absent	3.678766224
ENSG00000136603	absent	3.682109848
ENSG00000138380	absent	3.682556447
ENSG00000188153	absent	3.683909493
ENSG00000198501	absent	3.684788082
ENSG00000123560	absent	3.686738325
ENSG00000133083	absent	3.687443142
ENSG00000112706	absent	3.688545072
ENSG00000185947	absent	3.689725363
ENSG00000135272	absent	3.690682927
ENSG00000167637	absent	3.696679363
ENSG00000133574	absent	3.701269032
ENSG00000060140	absent	3.704194025
ENSG00000124253	absent	3.708970278
ENSG00000173208	absent	3.712107102
ENSG00000163631	absent	3.712506333
ENSG00000164136	absent	3.712984582
ENSG00000136539	absent	3.716431386
ENSG00000109471	absent	3.717738101
ENSG00000122691	absent	3.72275541
ENSG00000187659	absent	3.723104535
ENSG00000113600	absent	3.723468814
ENSG00000119729	absent	3.726752547
ENSG00000132561	absent	3.732776084
ENSG00000169064	absent	3.7338845
ENSG00000180441	absent	3.735718316
ENSG00000186540	absent	3.742228892
ENSG00000136153	absent	3.743320557
ENSG00000189372	absent	3.744262318
ENSG00000106025	absent	3.746215389
ENSG00000183791	absent	3.749564433
ENSG00000180840	absent	3.751104991
ENSG00000128250	absent	3.752466465
ENSG00000111816	absent	3.752709945
ENSG00000138294	absent	3.7577084
ENSG00000159904	absent	3.75907552
ENSG00000112299	absent	3.759944287
ENSG00000169855	absent	3.762935337
ENSG00000151834	absent	3.766232939
ENSG00000127928	absent	3.768117617
ENSG00000169826	present	3.774093708
ENSG00000119820	present	3.774142214
ENSG00000072657	absent	3.774335769
ENSG00000197714	absent	3.774489929
ENSG00000042317	absent	3.774894189
ENSG00000164125	absent	3.775035469
ENSG00000117114	absent	3.775338123
ENSG00000021602	absent	3.782010895
ENSG00000116690	absent	3.782214338
ENSG00000171119	absent	3.783275459
ENSG00000181634	absent	3.785061397
ENSG00000090104	absent	3.787402994
ENSG00000198533	absent	3.78885835
ENSG00000130234	absent	3.790638887
ENSG00000106546	absent	3.790675129
ENSG00000163378	absent	3.790713273
ENSG00000197124	absent	3.792530811
ENSG00000134115	absent	3.792557213
ENSG00000082397	absent	3.794626271
ENSG00000080007	absent	3.796709319
ENSG00000121858	absent	3.799138383
ENSG00000181894	absent	3.803162685
ENSG00000091128	absent	3.803419558
ENSG00000114374	absent	3.804582566
ENSG00000171032	absent	3.804930249
ENSG00000178732	absent	3.806437229
ENSG00000164283	absent	3.809678181
ENSG00000112964	absent	3.810567806
ENSG00000102189	absent	3.810922196
ENSG00000063515	absent	3.810946554
ENSG00000122787	absent	3.812322024
ENSG00000107864	absent	3.812813453
ENSG00000164099	absent	3.813232396
ENSG00000153283	absent	3.814030242
ENSG00000196487	absent	3.817282974
ENSG00000142973	absent	3.817520424
ENSG00000103599	absent	3.818244703
ENSG00000197857	absent	3.818491607
ENSG00000173559	absent	3.818615653
ENSG00000119900	absent	3.821646589
ENSG00000179487	absent	3.823607109
ENSG00000136267	absent	3.824276306
ENSG00000104432	absent	3.826611295
ENSG00000162618	absent	3.826784561
ENSG00000143184	absent	3.829243675
ENSG00000076554	absent	3.834128299
ENSG00000197679	absent	3.834348919
ENSG00000112414	absent	3.834406299
ENSG00000112936	absent	3.834506355
ENSG00000003987	absent	3.834750046
ENSG00000121318	absent	3.835045756
ENSG00000120149	absent	3.836812829
ENSG00000149269	absent	3.837818713
ENSG00000144285	absent	3.839907419
ENSG00000137960	absent	3.84412069
ENSG00000188193	absent	3.844670267
ENSG00000087494	absent	3.844724011
ENSG00000196104	absent	3.845176946
ENSG00000128872	absent	3.845848191
ENSG00000153933	absent	3.849321087
ENSG00000091664	absent	3.850349409
ENSG00000122707	absent	3.851020092
ENSG00000197888	absent	3.853850377
ENSG00000197779	absent	3.862814612
ENSG00000042781	absent	3.862869236
ENSG00000138039	absent	3.863546537
ENSG00000133401	absent	3.865031763
ENSG00000118307	absent	3.86806505
ENSG00000113597	present	3.868436294
ENSG00000124749	absent	3.869420223
ENSG00000109163	absent	3.869906154
ENSG00000107562	absent	3.870528883
ENSG00000138271	absent	3.874769395
ENSG00000109063	absent	3.87877594
ENSG00000147202	absent	3.880724136
ENSG00000168784	absent	3.881786048
ENSG00000186310	absent	3.886373989
ENSG00000154380	absent	3.889088347
ENSG00000131127	absent	3.889532668
ENSG00000168229	absent	3.889628024
ENSG00000169330	absent	3.890653955
ENSG00000064225	absent	3.894524575
ENSG00000095459	absent	3.894739586
ENSG00000170160	absent	3.899167575
ENSG00000148735	absent	3.899324406
ENSG00000049130	absent	3.899605807
ENSG00000136960	absent	3.904825434
ENSG00000152214	absent	3.906957532
ENSG00000140379	absent	3.909335982
ENSG00000111713	absent	3.912230671
ENSG00000198681	absent	3.913851472
ENSG00000104755	absent	3.914012084
ENSG00000159797	absent	3.914603158
ENSG00000115232	absent	3.916880777
ENSG00000197603	absent	3.917639638
ENSG00000156265	absent	3.918995846
ENSG00000137693	absent	3.919385158
ENSG00000016402	absent	3.91991931
ENSG00000163586	absent	3.921002157
ENSG00000134121	absent	3.924760236
ENSG00000144452	absent	3.927775071
ENSG00000105967	absent	3.92817496
ENSG00000154975	absent	3.929341904
ENSG00000109452	absent	3.934573894
ENSG00000127083	absent	3.934726659
ENSG00000133984	present	3.936123269
ENSG00000078579	absent	3.937592056
ENSG00000145244	absent	3.94035643
ENSG00000198498	present	3.944603128
ENSG00000147246	absent	3.945770595
ENSG00000152455	absent	3.945998379
ENSG00000172007	present	3.947426436
ENSG00000163629	absent	3.947666371
ENSG00000115828	absent	3.95091578
ENSG00000143786	absent	3.951016849
ENSG00000198046	absent	3.954572787
ENSG00000119698	absent	3.959913604
ENSG00000109193	absent	3.962627067
ENSG00000100206	present	3.963108511
ENSG00000112727	absent	3.963488018
ENSG00000128383	present	3.963648811
ENSG00000135111	absent	3.965185672
ENSG00000198692	absent	3.966567149
ENSG00000047634	absent	3.967277938
ENSG00000080709	absent	3.969042778
ENSG00000169604	absent	3.969545995
ENSG00000175336	absent	3.976899127
ENSG00000102837	absent	3.977228943
ENSG00000165246	absent	3.977588711
ENSG00000132849	absent	3.9808384
ENSG00000197496	absent	3.982169247
ENSG00000188379	absent	3.982386011
ENSG00000170989	absent	3.982707332
ENSG00000147488	absent	3.983115879
ENSG00000016602	absent	3.984554366
ENSG00000196812	absent	3.986916165
ENSG00000187481	absent	3.987090927
ENSG00000176998	absent	3.988218731
ENSG00000158473	absent	3.991224838
ENSG00000145416	absent	3.991723057
ENSG00000090512	absent	3.992256227
ENSG00000144306	present	3.997426454
ENSG00000120242	absent	3.998142921
ENSG00000038002	present	4.000171295
ENSG00000175471	absent	4.002002457
ENSG00000163624	absent	4.003392129
ENSG00000134853	absent	4.005286213
ENSG00000144645	absent	4.00677075
ENSG00000168263	absent	4.006850547
ENSG00000178608	absent	4.006949128
ENSG00000135914	absent	4.008067977
ENSG00000196083	absent	4.009079106
ENSG00000196477	absent	4.009237562
ENSG00000121406	absent	4.012445396
ENSG00000118903	absent	4.012707218
ENSG00000156011	absent	4.013247331
ENSG00000186526	absent	4.013270904
ENSG00000029725	absent	4.013448369
ENSG00000182901	absent	4.013728921
ENSG00000198946	absent	4.015027503
ENSG00000115267	absent	4.015180924
ENSG00000165862	absent	4.015759922
ENSG00000066382	absent	4.016110118
ENSG00000169255	absent	4.016761577
ENSG00000152990	absent	4.019242191
ENSG00000003509	absent	4.019449329
ENSG00000198342	absent	4.019463223
ENSG00000105825	absent	4.020920972
ENSG00000135299	absent	4.021202455
ENSG00000086619	absent	4.022108025
ENSG00000170015	absent	4.022520945
ENSG00000136160	absent	4.028728339
ENSG00000171195	absent	4.029820341
ENSG00000196664	absent	4.030073759
ENSG00000111249	absent	4.03104151
ENSG00000104043	absent	4.037239904
ENSG00000117519	absent	4.03826114
ENSG00000135174	absent	4.039207584
ENSG00000147852	present	4.04020622
ENSG00000185829	absent	4.040455715
ENSG00000131471	absent	4.041066998
ENSG00000178403	absent	4.041271039
ENSG00000129566	absent	4.041584368
ENSG00000132938	absent	4.042562876
ENSG00000163563	absent	4.042744986
ENSG00000198798	absent	4.044886681
ENSG00000172575	absent	4.045829912
ENSG00000179399	absent	4.045977067
ENSG00000178386	absent	4.046157822
ENSG00000126773	present	4.047582868
ENSG00000108255	absent	4.048293569
ENSG00000007908	absent	4.048448394
ENSG00000107518	absent	4.050910472
ENSG00000107295	absent	4.051170638
ENSG00000149573	absent	4.052703682
ENSG00000101109	present	4.052976159
ENSG00000131002	absent	4.055028247
ENSG00000145321	absent	4.056380786
ENSG00000185247	absent	4.056449415
ENSG00000170734	present	4.056491992
ENSG00000168920	absent	4.056678581
ENSG00000067646	absent	4.056801714
ENSG00000178919	absent	4.058653092
ENSG00000132855	absent	4.059364266
ENSG00000117228	absent	4.059655445
ENSG00000152952	absent	4.062539928
ENSG00000154415	absent	4.062975067
ENSG00000102854	absent	4.067921762
ENSG00000187801	absent	4.069422801
ENSG00000078795	absent	4.072145855
ENSG00000124939	absent	4.073344732
ENSG00000171759	absent	4.073760421
ENSG00000001561	absent	4.074197219
ENSG00000085224	absent	4.074625266
ENSG00000169937	absent	4.0747125
ENSG00000017621	absent	4.076938659
ENSG00000189144	present	4.076967684
ENSG00000152443	present	4.080879188
ENSG00000101871	absent	4.081462027
ENSG00000111817	absent	4.085691238
ENSG00000172296	absent	4.087490521
ENSG00000178225	absent	4.09004848
ENSG00000127920	absent	4.090773789
ENSG00000108231	absent	4.093277501
ENSG00000164002	absent	4.093480681
ENSG00000143278	absent	4.094584879
ENSG00000144476	absent	4.099563783
ENSG00000114790	absent	4.099699176
ENSG00000106483	absent	4.100548385
ENSG00000114279	absent	4.102375378
ENSG00000186715	absent	4.102894143
ENSG00000145839	absent	4.103808762
ENSG00000008311	absent	4.104351493
ENSG00000175426	absent	4.104525125
ENSG00000165659	absent	4.105139934
ENSG00000177692	absent	4.111025093
ENSG00000137948	absent	4.111049194
ENSG00000105894	absent	4.111974919
ENSG00000121207	absent	4.112467612
ENSG00000145242	absent	4.113510192
ENSG00000196482	absent	4.113803628
ENSG00000177384	absent	4.114940729
ENSG00000147124	absent	4.115863529
ENSG00000197641	absent	4.116255407
ENSG00000049247	absent	4.11683661
ENSG00000198948	absent	4.11720095
ENSG00000198362	absent	4.119599306
ENSG00000134760	absent	4.120493731
ENSG00000123095	absent	4.123231126
ENSG00000073756	absent	4.12612085
ENSG00000155130	absent	4.126442142
ENSG00000144724	absent	4.127949079
ENSG00000155640	absent	4.128064846
ENSG00000177910	absent	4.129465568
ENSG00000138741	absent	4.130385885
ENSG00000164128	absent	4.13114901
ENSG00000168955	absent	4.135618052
ENSG00000121895	present	4.137667336
ENSG00000153993	absent	4.138748888
ENSG00000118523	absent	4.139665545
ENSG00000145246	absent	4.142293075
ENSG00000131845	absent	4.143046022
ENSG00000138115	absent	4.143745742
ENSG00000127962	absent	4.144159597
ENSG00000109182	absent	4.14604299
ENSG00000186213	absent	4.14745162
ENSG00000101333	absent	4.149810536
ENSG00000152104	absent	4.150461896
ENSG00000137819	absent	4.155170658
ENSG00000179603	absent	4.160771366
ENSG00000153852	absent	4.161382359
ENSG00000174125	present	4.161585296
ENSG00000139053	absent	4.162727331
ENSG00000135298	absent	4.162971948
ENSG00000127252	absent	4.165159949
ENSG00000137501	absent	4.165698942
ENSG00000171885	absent	4.165821316
ENSG00000149050	absent	4.166316486
ENSG00000165471	absent	4.166670433
ENSG00000122420	absent	4.169038598
ENSG00000164308	absent	4.172996737
ENSG00000151789	absent	4.174618784
ENSG00000136546	absent	4.174997939
ENSG00000121570	absent	4.175164825
ENSG00000138365	absent	4.175930553
ENSG00000101384	absent	4.182004557
ENSG00000011258	absent	4.182119713
ENSG00000197359	absent	4.182150027
ENSG00000181897	absent	4.183722462
ENSG00000169575	absent	4.184585971
ENSG00000170128	absent	4.184635196
ENSG00000170954	absent	4.185132951
ENSG00000161405	absent	4.186575911
ENSG00000198081	absent	4.187194616
ENSG00000113525	absent	4.190348668
ENSG00000196139	absent	4.191896788
ENSG00000198939	absent	4.192489889
ENSG00000118507	absent	4.195246083
ENSG00000109832	absent	4.195306318
ENSG00000153233	absent	4.1965329
ENSG00000163512	present	4.198892134
ENSG00000132669	absent	4.199294209
ENSG00000177707	present	4.200076556
ENSG00000043591	absent	4.200554635
ENSG00000150625	absent	4.201362145
ENSG00000132623	absent	4.202125169
ENSG00000146416	absent	4.206671007
ENSG00000116703	absent	4.206827421
ENSG00000171903	absent	4.207942087
ENSG00000175117	absent	4.208867987
ENSG00000111261	present	4.21059871
ENSG00000180660	absent	4.210626535
ENSG00000153266	absent	4.213257618
ENSG00000071991	absent	4.214632346
ENSG00000073712	absent	4.217351256
ENSG00000156076	absent	4.220931209
ENSG00000180479	absent	4.224165177
ENSG00000114251	absent	4.224637593
ENSG00000147408	absent	4.226432873
ENSG00000111404	absent	4.23101897
ENSG00000180649	absent	4.232711541
ENSG00000158528	absent	4.23374803
ENSG00000172399	absent	4.235345648
ENSG00000131115	absent	4.236140802
ENSG00000165092	absent	4.237367767
ENSG00000166573	absent	4.243133414
ENSG00000120471	absent	4.247263893
ENSG00000120729	absent	4.254274344
ENSG00000166923	absent	4.254470619
ENSG00000178695	absent	4.255907774
ENSG00000106829	absent	4.256632245
ENSG00000112214	absent	4.257047318
ENSG00000114405	absent	4.263510395
ENSG00000113361	absent	4.263649692
ENSG00000113396	absent	4.264133262
ENSG00000120279	absent	4.264707473
ENSG00000181552	absent	4.265205532
ENSG00000095015	absent	4.265837514
ENSG00000120675	absent	4.267887404
ENSG00000134242	absent	4.270138701
ENSG00000198740	absent	4.270211714
ENSG00000125363	present	4.27196372
ENSG00000125851	absent	4.272449051
ENSG00000160862	absent	4.273296246
ENSG00000178824	absent	4.276162308
ENSG00000198642	absent	4.279876916
ENSG00000157500	absent	4.279901145
ENSG00000116729	absent	4.281047073
ENSG00000153822	absent	4.282103888
ENSG00000138823	absent	4.283802811
ENSG00000121552	absent	4.285365298
ENSG00000139269	absent	4.286977747
ENSG00000150045	absent	4.287430034
ENSG00000156284	absent	4.288228568
ENSG00000196799	absent	4.290392819
ENSG00000180589	absent	4.294771398
ENSG00000107831	absent	4.29625502
ENSG00000086991	absent	4.298256656
ENSG00000183682	absent	4.298596391
ENSG00000164761	absent	4.30469783
ENSG00000071073	absent	4.308475786
ENSG00000184357	absent	4.312866013
ENSG00000132718	absent	4.314697924
ENSG00000101955	present	4.317174562
ENSG00000168952	absent	4.32109767
ENSG00000197475	absent	4.322410662
ENSG00000068781	absent	4.322745563
ENSG00000118276	absent	4.3249124
ENSG00000181562	absent	4.325215159
ENSG00000181705	absent	4.325516697
ENSG00000025423	absent	4.32599676
ENSG00000183722	absent	4.32642989
ENSG00000137975	absent	4.327558507
ENSG00000075407	present	4.329582844
ENSG00000140950	present	4.329626295
ENSG00000181104	present	4.331210765
ENSG00000186230	absent	4.332719396
ENSG00000183935	absent	4.337576008
ENSG00000127337	present	4.338043471
ENSG00000105996	absent	4.338079662
ENSG00000186297	absent	4.338223337
ENSG00000198523	absent	4.339205374
ENSG00000160712	absent	4.33928692
ENSG00000064042	absent	4.339951659
ENSG00000176024	absent	4.345172073
ENSG00000054392	absent	4.346286025
ENSG00000145569	absent	4.348710829
ENSG00000115271	absent	4.349371361
ENSG00000183044	absent	4.353705945
ENSG00000173889	absent	4.357043458
ENSG00000126860	present	4.35839567
ENSG00000150527	absent	4.359546432
ENSG00000179776	absent	4.360019171
ENSG00000048462	absent	4.360371528
ENSG00000082175	absent	4.366055289
ENSG00000173404	absent	4.368624801
ENSG00000109819	absent	4.370346866
ENSG00000149972	absent	4.37149406
ENSG00000165995	absent	4.372016794
ENSG00000181089	absent	4.374191229
ENSG00000178573	absent	4.375166098
ENSG00000106819	absent	4.375538706
ENSG00000069667	absent	4.381117654
ENSG00000155760	absent	4.383127286
ENSG00000172554	absent	4.385080778
ENSG00000047365	absent	4.387919157
ENSG00000139970	absent	4.392539875
ENSG00000184828	absent	4.397650009
ENSG00000163565	absent	4.400078188
ENSG00000120289	absent	4.40390971
ENSG00000123594	absent	4.405636995
ENSG00000198820	absent	4.409275526
ENSG00000198765	absent	4.410655709
ENSG00000163735	absent	4.412653308
ENSG00000170373	absent	4.414320051
ENSG00000178075	absent	4.415178704
ENSG00000153287	absent	4.415929249
ENSG00000135547	absent	4.416099858
ENSG00000147027	absent	4.416267958
ENSG00000121314	absent	4.418151954
ENSG00000170370	absent	4.419030087
ENSG00000127688	absent	4.419057944
ENSG00000141510	absent	4.420048773
ENSG00000163581	absent	4.42044884
ENSG00000116833	absent	4.420743021
ENSG00000169508	absent	4.420913828
ENSG00000137345	absent	4.423534198
ENSG00000106772	absent	4.424333965
ENSG00000156234	absent	4.426708989
ENSG00000105879	present	4.42700074
ENSG00000186280	absent	4.429910452
ENSG00000164749	absent	4.431244354
ENSG00000041353	absent	4.434550694
ENSG00000127358	absent	4.43622696
ENSG00000196676	absent	4.436952586
ENSG00000148516	absent	4.4381606
ENSG00000167117	absent	4.439167073
ENSG00000152670	absent	4.443420774
ENSG00000092345	absent	4.446126541
ENSG00000141404	absent	4.446785782
ENSG00000138286	absent	4.449376048
ENSG00000128641	absent	4.449707371
ENSG00000050730	absent	4.451692699
ENSG00000131781	absent	4.451827736
ENSG00000142396	absent	4.459989981
ENSG00000129534	absent	4.461497082
ENSG00000128652	absent	4.462893117
ENSG00000198647	present	4.463727977
ENSG00000126243	absent	4.465197692
ENSG00000170289	absent	4.467302671
ENSG00000166670	absent	4.469417277
ENSG00000181150	absent	4.469873389
ENSG00000148634	present	4.471148135
ENSG00000147883	absent	4.474654271
ENSG00000134389	absent	4.480897769
ENSG00000131437	present	4.482316193
ENSG00000081842	absent	4.482746447
ENSG00000171557	absent	4.486048287
ENSG00000164929	absent	4.486884409
ENSG00000162998	absent	4.493095691
ENSG00000075391	absent	4.495951413
ENSG00000178832	absent	4.497055048
ENSG00000144191	absent	4.498083691
ENSG00000148429	present	4.498597864
ENSG00000058063	present	4.499441066
ENSG00000136161	present	4.499784583
ENSG00000134531	absent	4.501076561
ENSG00000069206	absent	4.502063266
ENSG00000163113	absent	4.503464996
ENSG00000168515	absent	4.503960888
ENSG00000198121	absent	4.505447183
ENSG00000133020	absent	4.506260667
ENSG00000182426	present	4.506453515
ENSG00000103241	absent	4.506699518
ENSG00000139223	absent	4.506811618
ENSG00000092969	absent	4.507638939
ENSG00000137976	absent	4.508601858
ENSG00000044524	absent	4.508646378
ENSG00000165509	absent	4.509248427
ENSG00000132122	absent	4.5099912
ENSG00000159455	absent	4.511156888
ENSG00000138119	absent	4.511301269
ENSG00000159784	absent	4.511367815
ENSG00000091409	absent	4.513047788
ENSG00000170074	absent	4.513085877
ENSG00000138660	present	4.51570406
ENSG00000118785	absent	4.517160096
ENSG00000060718	absent	4.521293037
ENSG00000115263	absent	4.52141092
ENSG00000168542	absent	4.523060711
ENSG00000100490	absent	4.523113252
ENSG00000182944	absent	4.52829846
ENSG00000122912	present	4.528378081
ENSG00000184867	absent	4.530058356
ENSG00000124490	absent	4.532611542
ENSG00000174840	absent	4.535525073
ENSG00000178562	absent	4.537396146
ENSG00000126549	absent	4.537831022
ENSG00000145863	absent	4.539811808
ENSG00000111224	absent	4.539847189
ENSG00000182504	absent	4.539987571
ENSG00000128645	absent	4.540547748
ENSG00000070019	absent	4.541037908
ENSG00000110841	absent	4.542584828
ENSG00000197893	absent	4.545398548
ENSG00000143878	absent	4.547152705
ENSG00000073910	absent	4.548082284
ENSG00000105855	absent	4.548504351
ENSG00000119720	absent	4.548712308
ENSG00000118434	absent	4.549136802
ENSG00000018625	absent	4.551465721
ENSG00000111846	absent	4.55194482
ENSG00000074966	absent	4.552478212
ENSG00000113520	absent	4.555724246
ENSG00000072315	absent	4.557599681
ENSG00000162407	absent	4.559048904
ENSG00000198718	present	4.5606421
ENSG00000144935	absent	4.560949712
ENSG00000151491	absent	4.563114881
ENSG00000196232	absent	4.5642312
ENSG00000005889	absent	4.56498115
ENSG00000100154	present	4.565384108
ENSG00000125384	absent	4.568052337
ENSG00000170537	absent	4.570348019
ENSG00000160307	absent	4.570355462
ENSG00000143473	absent	4.570673955
ENSG00000196345	absent	4.573087092
ENSG00000137090	absent	4.576717595
ENSG00000067208	absent	4.576972984
ENSG00000030304	absent	4.577507556
ENSG00000144061	absent	4.577668291
ENSG00000114805	absent	4.57969805
ENSG00000180871	absent	4.580159446
ENSG00000119392	absent	4.581026991
ENSG00000155324	absent	4.581328475
ENSG00000167236	absent	4.582063323
ENSG00000175511	absent	4.582386616
ENSG00000177853	present	4.582982493
ENSG00000198558	absent	4.584767412
ENSG00000117525	absent	4.585778334
ENSG00000181458	present	4.58882199
ENSG00000099139	absent	4.591120908
ENSG00000091879	absent	4.592150201
ENSG00000184074	absent	4.592671818
ENSG00000147231	absent	4.596195772
ENSG00000171401	absent	4.596698985
ENSG00000180484	absent	4.5970953
ENSG00000175535	absent	4.59725664
ENSG00000160179	absent	4.597955781
ENSG00000176049	absent	4.598992543
ENSG00000137674	absent	4.600009117
ENSG00000164220	absent	4.600316818
ENSG00000142615	absent	4.602576359
ENSG00000165959	absent	4.603414891
ENSG00000115474	absent	4.606659865
ENSG00000131849	absent	4.60685447
ENSG00000159450	absent	4.608539371
ENSG00000185052	absent	4.611950995
ENSG00000115221	absent	4.613074807
ENSG00000153094	absent	4.613688828
ENSG00000184348	absent	4.614301763
ENSG00000127993	present	4.616783177
ENSG00000118402	absent	4.616909863
ENSG00000008196	absent	4.61851094
ENSG00000179376	absent	4.622464051
ENSG00000152689	absent	4.623926338
ENSG00000139318	absent	4.624065439
ENSG00000197810	absent	4.625387068
ENSG00000151892	absent	4.630029004
ENSG00000109472	absent	4.630866957
ENSG00000066739	present	4.631297083
ENSG00000154262	absent	4.632588699
ENSG00000172116	absent	4.632727641
ENSG00000108786	absent	4.634971663
ENSG00000108370	absent	4.635480102
ENSG00000185957	absent	4.637140144
ENSG00000153823	absent	4.63910176
ENSG00000152049	absent	4.639847853
ENSG00000171564	absent	4.640422823
ENSG00000178201	absent	4.641938093
ENSG00000172209	absent	4.642992781
ENSG00000150961	present	4.64587265
ENSG00000135049	present	4.647434251
ENSG00000105954	absent	4.648155618
ENSG00000161877	absent	4.648509627
ENSG00000125571	absent	4.64916087
ENSG00000135951	absent	4.649431539
ENSG00000141447	absent	4.649581546
ENSG00000168538	present	4.650485399
ENSG00000041982	absent	4.650634363
ENSG00000152591	present	4.650937982
ENSG00000102349	absent	4.651981673
ENSG00000127951	absent	4.653406296
ENSG00000113532	absent	4.656786517
ENSG00000112186	absent	4.656959274
ENSG00000196263	absent	4.659160896
ENSG00000165409	absent	4.659723575
ENSG00000005108	absent	4.661460955
ENSG00000109208	absent	4.662713581
ENSG00000186765	absent	4.663093479
ENSG00000165617	absent	4.663731641
ENSG00000156103	absent	4.663860277
ENSG00000128408	absent	4.664334455
ENSG00000185417	absent	4.666199126
ENSG00000196906	absent	4.666277502
ENSG00000121578	absent	4.66954438
ENSG00000159882	absent	4.673441144
ENSG00000112115	absent	4.674186911
ENSG00000157445	absent	4.675171399
ENSG00000124732	absent	4.676069798
ENSG00000101670	absent	4.676256467
ENSG00000124788	absent	4.676453135
ENSG00000085563	absent	4.677972101
ENSG00000120907	absent	4.679026592
ENSG00000106804	absent	4.679072932
ENSG00000177343	absent	4.679514592
ENSG00000177812	absent	4.680686348
ENSG00000158403	absent	4.681919023
ENSG00000185567	absent	4.683030106
ENSG00000079102	absent	4.683169091
ENSG00000180801	absent	4.683808461
ENSG00000122786	absent	4.683941041
ENSG00000138311	absent	4.68503257
ENSG00000078043	present	4.687877168
ENSG00000104368	absent	4.688663859
ENSG00000172476	absent	4.689822472
ENSG00000152092	absent	4.690752784
ENSG00000106689	absent	4.692644197
ENSG00000111700	absent	4.6929292
ENSG00000158458	absent	4.693953594
ENSG00000182631	absent	4.695112021
ENSG00000039068	absent	4.6952499
ENSG00000181541	absent	4.696536401
ENSG00000164089	absent	4.696561744
ENSG00000186487	absent	4.699217086
ENSG00000187535	absent	4.700231502
ENSG00000135218	absent	4.700647981
ENSG00000123096	absent	4.700732055
ENSG00000126821	present	4.704224994
ENSG00000165813	absent	4.705637235
ENSG00000177154	absent	4.707254598
ENSG00000188419	absent	4.707870398
ENSG00000125414	absent	4.709587544
ENSG00000171049	absent	4.712915543
ENSG00000078399	absent	4.71301771
ENSG00000141040	absent	4.714728362
ENSG00000072121	present	4.714734271
ENSG00000197721	absent	4.717643711
ENSG00000198941	absent	4.718105953
ENSG00000080618	absent	4.722788039
ENSG00000081052	absent	4.723813297
ENSG00000114854	absent	4.726438739
ENSG00000125245	absent	4.727537422
ENSG00000090269	absent	4.727929247
ENSG00000102271	absent	4.728052419
ENSG00000155275	absent	4.729635301
ENSG00000121764	absent	4.730682457
ENSG00000067048	absent	4.730723292
ENSG00000125850	absent	4.735232285
ENSG00000061918	absent	4.736087883
ENSG00000083750	absent	4.736889902
ENSG00000185345	absent	4.737955216
ENSG00000167207	absent	4.738395897
ENSG00000104267	absent	4.73876707
ENSG00000146592	absent	4.741910851
ENSG00000089177	present	4.742263888
ENSG00000151577	absent	4.743655837
ENSG00000197052	absent	4.745181927
ENSG00000133114	absent	4.745491559
ENSG00000104725	absent	4.745764085
ENSG00000176887	absent	4.749057907
ENSG00000102539	absent	4.750886329
ENSG00000137672	absent	4.752609546
ENSG00000197911	absent	4.752642175
ENSG00000002587	absent	4.752873938
ENSG00000152729	absent	4.753021786
ENSG00000170017	absent	4.756539927
ENSG00000125388	absent	4.75738073
ENSG00000046653	absent	4.758766813
ENSG00000143546	absent	4.763014776
ENSG00000160339	absent	4.763296494
ENSG00000101493	absent	4.763801261
ENSG00000101448	absent	4.764653353
ENSG00000115421	absent	4.76490677
ENSG00000111913	absent	4.768481795
ENSG00000111305	absent	4.768858042
ENSG00000168875	absent	4.769337923
ENSG00000095587	absent	4.769471378
ENSG00000137573	absent	4.770521685
ENSG00000171431	absent	4.772796713
ENSG00000115145	absent	4.773435757
ENSG00000150672	absent	4.77416868
ENSG00000102466	absent	4.775705497
ENSG00000166206	absent	4.777729489
ENSG00000133107	absent	4.77867997
ENSG00000026751	absent	4.7789145
ENSG00000079257	absent	4.779742439
ENSG00000120658	absent	4.780239391
ENSG00000077585	absent	4.782162612
ENSG00000109794	absent	4.7839377
ENSG00000134874	absent	4.784802971
ENSG00000166743	absent	4.786267832
ENSG00000198203	absent	4.788020527
ENSG00000164434	absent	4.789033555
ENSG00000182022	absent	4.789142995
ENSG00000158488	absent	4.790033015
ENSG00000139178	present	4.790819685
ENSG00000163605	absent	4.791036324
ENSG00000117540	absent	4.792551928
ENSG00000111432	absent	4.79358578
ENSG00000109944	absent	4.793607913
ENSG00000171100	absent	4.794037687
ENSG00000115295	absent	4.79459029
ENSG00000162627	absent	4.794842694
ENSG00000144749	absent	4.795411374
ENSG00000127472	absent	4.79566139
ENSG00000163947	absent	4.795944938
ENSG00000115963	absent	4.79691576
ENSG00000122877	absent	4.79699061
ENSG00000169908	absent	4.799104709
ENSG00000065923	absent	4.799816063
ENSG00000197716	absent	4.801553398
ENSG00000150594	absent	4.801554269
ENSG00000184261	absent	4.802641424
ENSG00000171303	absent	4.804368838
ENSG00000145384	absent	4.813249759
ENSG00000170962	present	4.813531352
ENSG00000117971	absent	4.813916576
ENSG00000026103	absent	4.814072912
ENSG00000187681	absent	4.814776424
ENSG00000157765	absent	4.816876855
ENSG00000145649	absent	4.81702223
ENSG00000197424	absent	4.81824919
ENSG00000111859	absent	4.81872274
ENSG00000115594	absent	4.820261632
ENSG00000050438	absent	4.82395572
ENSG00000174946	absent	4.824925488
ENSG00000109716	absent	4.825708234
ENSG00000086102	absent	4.825717362
ENSG00000081985	absent	4.826901219
ENSG00000162747	absent	4.828025971
ENSG00000186750	absent	4.828106155
ENSG00000198610	absent	4.828423535
ENSG00000105849	absent	4.829006653
ENSG00000079101	absent	4.830604403
ENSG00000163074	absent	4.831391543
ENSG00000095585	absent	4.835131887
ENSG00000116962	absent	4.83517172
ENSG00000197616	absent	4.835893162
ENSG00000196247	present	4.837544869
ENSG00000133789	present	4.83914968
ENSG00000166540	absent	4.839973363
ENSG00000111339	absent	4.841176057
ENSG00000184304	absent	4.841308487
ENSG00000112394	absent	4.841381819
ENSG00000134343	absent	4.841938668
ENSG00000106069	absent	4.841983516
ENSG00000119686	absent	4.843093453
ENSG00000198671	present	4.844054241
ENSG00000169744	absent	4.844319396
ENSG00000181014	absent	4.844582867
ENSG00000187672	absent	4.845018027
ENSG00000171735	absent	4.847214259
ENSG00000129028	absent	4.847453577
ENSG00000186653	absent	4.847684987
ENSG00000197279	absent	4.847990289
ENSG00000003989	absent	4.84880985
ENSG00000177511	absent	4.849657743
ENSG00000046647	absent	4.849868695
ENSG00000112238	absent	4.850383811
ENSG00000158711	absent	4.851444359
ENSG00000174267	absent	4.851599689
ENSG00000093000	absent	4.852212017
ENSG00000170465	absent	4.854297389
ENSG00000179342	absent	4.855950415
ENSG00000086288	absent	4.85671789
ENSG00000165646	absent	4.857562885
ENSG00000141048	absent	4.858089564
ENSG00000186818	absent	4.859008721
ENSG00000145730	absent	4.859174297
ENSG00000082482	absent	4.862981201
ENSG00000162409	absent	4.863933641
ENSG00000138193	absent	4.864995272
ENSG00000109205	absent	4.865711077
ENSG00000179477	absent	4.866934011
ENSG00000120156	absent	4.867489238
ENSG00000107105	absent	4.867787297
ENSG00000198713	absent	4.868514707
ENSG00000170178	absent	4.868890224
ENSG00000185046	absent	4.869270399
ENSG00000135378	absent	4.869785501
ENSG00000113494	absent	4.870247188
ENSG00000177340	absent	4.871799109
ENSG00000141696	absent	4.872805585
ENSG00000104154	absent	4.873913991
ENSG00000088538	absent	4.875015107
ENSG00000120659	absent	4.875057062
ENSG00000137962	absent	4.875108264
ENSG00000166024	absent	4.875647203
ENSG00000158874	absent	4.87593781
ENSG00000183308	absent	4.876823172
ENSG00000129270	absent	4.878632977
ENSG00000174485	absent	4.879559169
ENSG00000129596	absent	4.879768977
ENSG00000163064	absent	4.881081369
ENSG00000106536	absent	4.881454752
ENSG00000198932	absent	4.881564011
ENSG00000131018	absent	4.882438281
ENSG00000127990	absent	4.883477847
ENSG00000183145	absent	4.886526507
ENSG00000127324	absent	4.89262554
ENSG00000185678	absent	4.892809407
ENSG00000111962	absent	4.897729517
ENSG00000163406	absent	4.898294983
ENSG00000108666	present	4.899079789
ENSG00000132746	absent	4.900067867
ENSG00000138061	absent	4.900929498
ENSG00000186431	absent	4.901234153
ENSG00000159339	absent	4.901317197
ENSG00000131831	absent	4.902167054
ENSG00000182890	present	4.902654311
ENSG00000182968	absent	4.902762004
ENSG00000117281	absent	4.904758796
ENSG00000113100	absent	4.905432382
ENSG00000099250	absent	4.905854597
ENSG00000164251	absent	4.906822965
ENSG00000169429	absent	4.906864073
ENSG00000101977	absent	4.90706915
ENSG00000149534	absent	4.909022656
ENSG00000189381	absent	4.909055961
ENSG00000165506	present	4.909772544
ENSG00000186564	absent	4.910084356
ENSG00000182185	absent	4.911006896
ENSG00000168782	absent	4.911286196
ENSG00000115297	absent	4.911981938
ENSG00000135407	absent	4.912072702
ENSG00000125845	absent	4.912150947
ENSG00000101751	present	4.913243434
ENSG00000184012	absent	4.913513676
ENSG00000182687	absent	4.914467468
ENSG00000129933	absent	4.915401263
ENSG00000164736	absent	4.916373581
ENSG00000151067	absent	4.918313575
ENSG00000140749	absent	4.919013573
ENSG00000120251	absent	4.919531988
ENSG00000149968	absent	4.920213074
ENSG00000114529	absent	4.922356936
ENSG00000137821	absent	4.922389577
ENSG00000127515	absent	4.924129616
ENSG00000104343	present	4.925336706
ENSG00000166922	absent	4.925856685
ENSG00000125398	absent	4.925931042
ENSG00000120875	absent	4.927324203
ENSG00000159899	absent	4.927930799
ENSG00000182176	absent	4.928533344
ENSG00000144407	absent	4.929128568
ENSG00000164256	absent	4.929725743
ENSG00000105929	absent	4.929875229
ENSG00000164904	absent	4.933436591
ENSG00000136872	absent	4.933660706
ENSG00000107201	absent	4.933866632
ENSG00000139144	absent	4.934262057
ENSG00000118849	absent	4.934480808
ENSG00000178772	absent	4.934604951
ENSG00000143199	absent	4.934676728
ENSG00000112293	absent	4.934693538
ENSG00000135577	absent	4.934868509
ENSG00000163815	absent	4.93514446
ENSG00000135362	absent	4.936322015
ENSG00000095777	absent	4.936622911
ENSG00000100505	absent	4.940232367
ENSG00000172765	absent	4.940259149
ENSG00000112038	absent	4.940470756
ENSG00000120322	absent	4.942640965
ENSG00000138760	present	4.942690668
ENSG00000099625	absent	4.944045452
ENSG00000151322	absent	4.944604119
ENSG00000196097	absent	4.944636303
ENSG00000152583	absent	4.949616946
ENSG00000081014	absent	4.950293916
ENSG00000187955	absent	4.951631218
ENSG00000083290	absent	4.952273684
ENSG00000178096	absent	4.954411781
ENSG00000133048	absent	4.954722591
ENSG00000101542	absent	4.956784905
ENSG00000117600	present	4.957352502
ENSG00000073734	absent	4.959529666
ENSG00000169439	absent	4.959703206
ENSG00000014257	absent	4.959708642
ENSG00000105664	absent	4.961163625
ENSG00000144230	absent	4.961379783
ENSG00000038945	absent	4.961941911
ENSG00000132950	present	4.961966912
ENSG00000172123	absent	4.963042849
ENSG00000177374	absent	4.963604832
ENSG00000077274	absent	4.963927663
ENSG00000180447	absent	4.964349051
ENSG00000184187	absent	4.964739858
ENSG00000101349	absent	4.964916109
ENSG00000173077	absent	4.96512481
ENSG00000006074	absent	4.968175568
ENSG00000077279	absent	4.968508027
ENSG00000169862	absent	4.968711351
ENSG00000157110	absent	4.969850156
ENSG00000025039	absent	4.970338344
ENSG00000115761	absent	4.97034428
ENSG00000163347	absent	4.971461148
ENSG00000099937	absent	4.971676957
ENSG00000130147	absent	4.972732596
ENSG00000134215	absent	4.973599465
ENSG00000163736	absent	4.97519392
ENSG00000112175	absent	4.976645557
ENSG00000064270	absent	4.977130739
ENSG00000173269	present	4.977670614
ENSG00000182985	absent	4.978978994
ENSG00000151617	absent	4.979867241
ENSG00000171209	absent	4.979972925
ENSG00000187140	absent	4.980121373
ENSG00000148053	absent	4.980148089
ENSG00000116771	absent	4.980891555
ENSG00000124233	absent	4.981154573
ENSG00000101000	present	4.982322408
ENSG00000187712	absent	4.982403701
ENSG00000090376	absent	4.982615232
ENSG00000157388	absent	4.982921902
ENSG00000118596	absent	4.983649564
ENSG00000159516	absent	4.98744344
ENSG00000106066	absent	4.988609203
ENSG00000090554	absent	4.989722418
ENSG00000157933	absent	4.990415568
ENSG00000111049	absent	4.990916241
ENSG00000149177	absent	4.990931978
ENSG00000172020	absent	4.992961708
ENSG00000126950	absent	4.993027486
ENSG00000055732	absent	4.993852003
ENSG00000198682	absent	4.993960816
ENSG00000161905	absent	4.995776685
ENSG00000168405	absent	4.996053884
ENSG00000141424	present	4.997026485
ENSG00000102445	absent	4.997898095
ENSG00000164035	absent	4.998751623
ENSG00000151332	present	5.001069194
ENSG00000184845	absent	5.00153206
ENSG00000107014	absent	5.001768134
ENSG00000138135	absent	5.002185385
ENSG00000172243	absent	5.002805993
ENSG00000151881	present	5.003324706
ENSG00000170364	absent	5.003463413
ENSG00000133111	absent	5.00368928
ENSG00000171560	absent	5.003758535
ENSG00000102387	absent	5.003797695
ENSG00000197635	absent	5.003953566
ENSG00000100012	absent	5.004480511
ENSG00000180772	absent	5.004497267
ENSG00000105464	absent	5.004747345
ENSG00000154553	absent	5.006389643
ENSG00000169554	present	5.007430714
ENSG00000079557	absent	5.008176007
ENSG00000171385	absent	5.008495555
ENSG00000115361	absent	5.009689193
ENSG00000111490	absent	5.010969801
ENSG00000173683	absent	5.011016336
ENSG00000162992	absent	5.011241734
ENSG00000124654	absent	5.011475727
ENSG00000185745	absent	5.011693312
ENSG00000114757	absent	5.012781591
ENSG00000128298	absent	5.014114778
ENSG00000121531	absent	5.015410702
ENSG00000132698	absent	5.015780518
ENSG00000134830	absent	5.015794811
ENSG00000178372	absent	5.017349959
ENSG00000121481	absent	5.018674105
ENSG00000174738	absent	5.019797622
ENSG00000180016	absent	5.01995155
ENSG00000196489	absent	5.020006321
ENSG00000111973	absent	5.021787488
ENSG00000169583	absent	5.021863121
ENSG00000155657	absent	5.022269164
ENSG00000196344	absent	5.022593278
ENSG00000136141	absent	5.024257397
ENSG00000163577	absent	5.025302729
ENSG00000129170	absent	5.025665219
ENSG00000131003	absent	5.02631248
ENSG00000188581	absent	5.026538603
ENSG00000102580	absent	5.027151912
ENSG00000180229	absent	5.027810362
ENSG00000013392	absent	5.028015452
ENSG00000178764	absent	5.028390051
ENSG00000036473	absent	5.030270724
ENSG00000131089	absent	5.03030317
ENSG00000101981	absent	5.030559683
ENSG00000129038	absent	5.032406558
ENSG00000120784	absent	5.034075973
ENSG00000143494	absent	5.035973815
ENSG00000100731	absent	5.036781908
ENSG00000027075	absent	5.037600191
ENSG00000155511	absent	5.040580384
ENSG00000121871	absent	5.041991171
ENSG00000171033	absent	5.043562241
ENSG00000129151	absent	5.043988136
ENSG00000113083	absent	5.044549462
ENSG00000162989	absent	5.045352888
ENSG00000164399	absent	5.045898606
ENSG00000111837	absent	5.046390923
ENSG00000106565	absent	5.047372586
ENSG00000135679	absent	5.047738748
ENSG00000126545	absent	5.048445838
ENSG00000141655	absent	5.049051495
ENSG00000196432	absent	5.049083905
ENSG00000107984	present	5.049228751
ENSG00000075891	absent	5.049829461
ENSG00000162595	absent	5.050230167
ENSG00000115339	absent	5.050542762
ENSG00000132530	absent	5.051012061
ENSG00000198366	absent	5.051259024
ENSG00000196324	absent	5.051521451
ENSG00000157554	absent	5.05162588
ENSG00000106244	absent	5.052036331
ENSG00000158786	absent	5.053010817
ENSG00000106392	present	5.054402341
ENSG00000162901	absent	5.055444683
ENSG00000065325	absent	5.055823262
ENSG00000166285	absent	5.05766955
ENSG00000120925	present	5.058203742
ENSG00000163295	absent	5.058318923
ENSG00000101346	absent	5.058758178
ENSG00000174934	absent	5.059781149
ENSG00000111046	absent	5.060693265
ENSG00000074771	absent	5.061046691
ENSG00000054793	absent	5.061683332
ENSG00000104722	absent	5.062381864
ENSG00000135917	absent	5.063181321
ENSG00000157654	absent	5.06351786
ENSG00000101213	absent	5.064970461
ENSG00000108924	absent	5.066841087
ENSG00000114771	absent	5.067623439
ENSG00000102924	absent	5.069351237
ENSG00000105767	absent	5.070802959
ENSG00000112818	absent	5.071762087
ENSG00000168306	absent	5.072259921
ENSG00000166592	absent	5.072497237
ENSG00000006747	absent	5.072758623
ENSG00000093217	absent	5.07453251
ENSG00000111729	absent	5.075733284
ENSG00000172175	absent	5.077698229
ENSG00000117009	absent	5.077963383
ENSG00000100600	absent	5.078226551
ENSG00000170485	absent	5.081498339
ENSG00000133962	absent	5.083009374
ENSG00000179175	absent	5.086028608
ENSG00000171522	absent	5.088559025
ENSG00000118520	absent	5.090650174
ENSG00000070031	absent	5.091261133
ENSG00000109991	absent	5.091389056
ENSG00000112319	absent	5.09179608
ENSG00000163288	absent	5.092982727
ENSG00000171189	absent	5.092992384
ENSG00000151623	absent	5.09544973
ENSG00000132256	present	5.096480829
ENSG00000137869	absent	5.097877592
ENSG00000153234	absent	5.097910281
ENSG00000170890	absent	5.100257411
ENSG00000026559	absent	5.101832522
ENSG00000197594	absent	5.102720873
ENSG00000173482	absent	5.106021128
ENSG00000102243	absent	5.107756592
ENSG00000131042	absent	5.107779679
ENSG00000183035	absent	5.107860188
ENSG00000112761	absent	5.112387149
ENSG00000196433	absent	5.112779042
ENSG00000181619	absent	5.113373392
ENSG00000171843	absent	5.115047921
ENSG00000103089	present	5.115528317
ENSG00000170558	absent	5.117426378
ENSG00000176697	absent	5.118803014
ENSG00000181222	absent	5.119119061
ENSG00000139508	absent	5.119295686
ENSG00000117151	present	5.123032849
ENSG00000138246	present	5.123197113
ENSG00000109511	absent	5.12411595
ENSG00000189993	absent	5.124345195
ENSG00000136040	absent	5.124689951
ENSG00000081148	absent	5.126499979
ENSG00000196218	absent	5.127107388
ENSG00000145819	absent	5.128089457
ENSG00000198464	absent	5.128725092
ENSG00000064115	absent	5.129193366
ENSG00000108984	absent	5.129253805
ENSG00000123178	absent	5.129953056
ENSG00000171812	absent	5.130237837
ENSG00000164708	absent	5.13376561
ENSG00000178346	present	5.134071467
ENSG00000125675	absent	5.1360696
ENSG00000133460	absent	5.139210766
ENSG00000157680	absent	5.139274097
ENSG00000046889	absent	5.139723876
ENSG00000165951	absent	5.139827832
ENSG00000138207	absent	5.139960066
ENSG00000088386	absent	5.140803319
ENSG00000153904	absent	5.141723228
ENSG00000156735	present	5.141747542
ENSG00000138136	absent	5.142586836
ENSG00000121769	absent	5.14259295
ENSG00000116711	present	5.142638833
ENSG00000198914	absent	5.142671156
ENSG00000123500	absent	5.143559209
ENSG00000162009	absent	5.145049843
ENSG00000189221	absent	5.145112301
ENSG00000139514	absent	5.149107275
ENSG00000175029	absent	5.149330352
ENSG00000169911	absent	5.150411811
ENSG00000149516	absent	5.151340558
ENSG00000198826	present	5.153099356
ENSG00000153989	present	5.153298464
ENSG00000134765	absent	5.15556875
ENSG00000127995	present	5.155903376
ENSG00000166825	absent	5.156697658
ENSG00000057149	absent	5.15732904
ENSG00000145888	present	5.158524256
ENSG00000186575	absent	5.160636092
ENSG00000169684	present	5.161752411
ENSG00000165618	absent	5.162861679
ENSG00000136828	absent	5.162885424
ENSG00000162606	absent	5.165648572
ENSG00000168384	absent	5.165719462
ENSG00000106236	absent	5.166552581
ENSG00000139292	absent	5.166698643
ENSG00000069431	absent	5.166858098
ENSG00000117643	absent	5.16720237
ENSG00000151702	absent	5.169184693
ENSG00000104321	absent	5.169787958
ENSG00000125522	absent	5.170407199
ENSG00000108700	absent	5.170700589
ENSG00000091010	absent	5.171348589
ENSG00000151413	present	5.173155686
ENSG00000198774	absent	5.174467484
ENSG00000049249	absent	5.174564745
ENSG00000042304	absent	5.17528231
ENSG00000004766	absent	5.175417242
ENSG00000123496	absent	5.175417823
ENSG00000175003	absent	5.176184872
ENSG00000147647	absent	5.176428022
ENSG00000139631	present	5.177457231
ENSG00000125430	absent	5.178266759
ENSG00000163746	absent	5.178482318
ENSG00000111732	absent	5.178797287
ENSG00000165669	absent	5.180443916
ENSG00000148677	absent	5.180509277
ENSG00000118004	absent	5.180662653
ENSG00000137959	absent	5.180925002
ENSG00000128714	absent	5.182317873
ENSG00000178961	absent	5.182449498
ENSG00000189427	absent	5.183458646
ENSG00000134762	absent	5.184042788
ENSG00000076716	absent	5.184687972
ENSG00000101665	absent	5.184724726
ENSG00000080839	present	5.187164862
ENSG00000186994	absent	5.1875085
ENSG00000116157	absent	5.190914618
ENSG00000125266	absent	5.192562985
ENSG00000139219	absent	5.193794879
ENSG00000157168	absent	5.193993606
ENSG00000196442	present	5.195387765
ENSG00000101247	absent	5.195852495
ENSG00000182333	absent	5.196926272
ENSG00000162493	absent	5.197441823
ENSG00000075275	absent	5.197813778
ENSG00000178662	absent	5.197879997
ENSG00000152894	absent	5.198513015
ENSG00000142197	absent	5.200529746
ENSG00000174672	absent	5.20079199
ENSG00000164216	absent	5.201194833
ENSG00000001626	absent	5.201665913
ENSG00000170955	absent	5.201809388
ENSG00000083067	absent	5.202218979
ENSG00000140682	absent	5.202381646
ENSG00000113263	present	5.20238505
ENSG00000127533	absent	5.205041396
ENSG00000178279	absent	5.205974502
ENSG00000078098	absent	5.206289144
ENSG00000078114	absent	5.207850444
ENSG00000143632	absent	5.208655284
ENSG00000107485	absent	5.208866795
ENSG00000104447	present	5.209269329
ENSG00000119714	absent	5.210129916
ENSG00000115252	absent	5.210709695
ENSG00000004799	absent	5.211116297
ENSG00000128581	absent	5.211168215
ENSG00000137757	absent	5.211449571
ENSG00000163220	absent	5.211534542
ENSG00000188146	absent	5.213072991
ENSG00000162817	absent	5.213229448
ENSG00000058091	absent	5.216099959
ENSG00000117090	present	5.217749707
ENSG00000159184	absent	5.218140765
ENSG00000186847	absent	5.218265093
ENSG00000127743	absent	5.21971344
ENSG00000125864	absent	5.220739244
ENSG00000155897	absent	5.222344372
ENSG00000170820	absent	5.222429925
ENSG00000138080	absent	5.223303593
ENSG00000171942	absent	5.223817848
ENSG00000175745	absent	5.224105517
ENSG00000168505	absent	5.225737906
ENSG00000000005	absent	5.226398964
ENSG00000115008	absent	5.227776089
ENSG00000136634	absent	5.229404552
ENSG00000032219	present	5.229962598
ENSG00000164266	absent	5.229984056
ENSG00000170214	absent	5.231472395
ENSG00000162105	absent	5.231529504
ENSG00000137745	absent	5.234640403
ENSG00000108242	absent	5.23566954
ENSG00000149636	present	5.236807539
ENSG00000169031	absent	5.236855623
ENSG00000144821	absent	5.236866324
ENSG00000116147	absent	5.238209462
ENSG00000166157	present	5.239045329
ENSG00000067842	absent	5.239073791
ENSG00000133101	absent	5.241958944
ENSG00000002016	absent	5.243675063
ENSG00000131914	absent	5.244709795
ENSG00000146966	absent	5.245691795
ENSG00000197977	absent	5.24654068
ENSG00000181784	absent	5.246670025
ENSG00000132010	absent	5.246786441
ENSG00000128512	present	5.247184915
ENSG00000164100	absent	5.248288892
ENSG00000127329	absent	5.248494391
ENSG00000198872	absent	5.248743552
ENSG00000160145	absent	5.250093739
ENSG00000164823	absent	5.250785682
ENSG00000146360	absent	5.252464389
ENSG00000153707	absent	5.253195789
ENSG00000169926	absent	5.254904514
ENSG00000134970	present	5.254953791
ENSG00000188362	absent	5.255794204
ENSG00000161570	absent	5.25684917
ENSG00000137269	absent	5.257074655
ENSG00000154822	absent	5.257808298
ENSG00000174074	absent	5.258494134
ENSG00000150907	absent	5.258794709
ENSG00000035720	absent	5.259331506
ENSG00000073464	absent	5.260321766
ENSG00000134917	absent	5.260468025
ENSG00000100079	absent	5.261271519
ENSG00000163697	absent	5.2622312
ENSG00000184185	absent	5.262926632
ENSG00000180176	absent	5.265106953
ENSG00000117322	absent	5.265144438
ENSG00000136144	present	5.266065468
ENSG00000120068	absent	5.26839206
ENSG00000068985	absent	5.268495936
ENSG00000127334	absent	5.27049559
ENSG00000067445	absent	5.271593991
ENSG00000130427	absent	5.272415538
ENSG00000130396	absent	5.272599109
ENSG00000183542	absent	5.273158527
ENSG00000013016	absent	5.274652537
ENSG00000161381	present	5.275582256
ENSG00000162804	absent	5.27949905
ENSG00000120029	absent	5.279650134
ENSG00000066056	absent	5.280252817
ENSG00000065491	absent	5.280678637
ENSG00000164438	absent	5.281319376
ENSG00000183808	present	5.28165786
ENSG00000090534	absent	5.284429401
ENSG00000197249	absent	5.284848966
ENSG00000182168	absent	5.284987507
ENSG00000169087	absent	5.289029082
ENSG00000117560	absent	5.291081226
ENSG00000163069	absent	5.291676549
ENSG00000137675	absent	5.291750916
ENSG00000108387	absent	5.29415376
ENSG00000065609	absent	5.294593471
ENSG00000165215	absent	5.294757334
ENSG00000122507	absent	5.294902178
ENSG00000154734	absent	5.294950639
ENSG00000129673	absent	5.295224927
ENSG00000174469	absent	5.295240805
ENSG00000138798	present	5.295269728
ENSG00000180875	absent	5.295902168
ENSG00000086717	absent	5.296303603
ENSG00000049283	absent	5.297593968
ENSG00000079782	absent	5.297747033
ENSG00000124766	absent	5.297807765
ENSG00000135604	absent	5.299325568
ENSG00000143248	absent	5.301335207
ENSG00000130382	absent	5.30166025
ENSG00000137270	absent	5.301777258
ENSG00000121377	absent	5.302306693
ENSG00000136826	absent	5.303364833
ENSG00000006555	absent	5.304852658
ENSG00000120498	absent	5.305027901
ENSG00000168827	absent	5.305948704
ENSG00000066032	absent	5.307058323
ENSG00000187242	absent	5.307650173
ENSG00000020633	absent	5.307657889
ENSG00000099822	absent	5.308610348
ENSG00000115590	absent	5.309099936
ENSG00000168675	absent	5.309361229
ENSG00000082438	absent	5.309934605
ENSG00000171450	absent	5.310886714
ENSG00000102104	absent	5.311050401
ENSG00000102359	absent	5.312394896
ENSG00000123700	absent	5.312715624
ENSG00000135480	absent	5.315080525
ENSG00000179895	absent	5.316531012
ENSG00000172992	absent	5.318999912
ENSG00000157240	absent	5.3197182
ENSG00000112541	absent	5.321104741
ENSG00000011114	absent	5.321403678
ENSG00000169851	absent	5.323581737
ENSG00000170866	absent	5.326135287
ENSG00000124546	absent	5.327627301
ENSG00000120262	absent	5.328560818
ENSG00000124140	absent	5.330274749
ENSG00000130643	absent	5.330614092
ENSG00000007933	absent	5.331077945
ENSG00000155792	absent	5.331280337
ENSG00000105672	absent	5.331654524
ENSG00000124613	absent	5.332679833
ENSG00000169047	absent	5.334400635
ENSG00000120337	absent	5.33501549
ENSG00000155974	absent	5.335942779
ENSG00000145681	absent	5.337516652
ENSG00000167614	absent	5.337656612
ENSG00000115009	absent	5.337857996
ENSG00000159885	absent	5.338072792
ENSG00000181342	absent	5.338349683
ENSG00000138593	present	5.338731101
ENSG00000172572	absent	5.338864243
ENSG00000122592	absent	5.338983832
ENSG00000105808	present	5.33912338
ENSG00000127588	absent	5.341355356
ENSG00000197465	present	5.34231175
ENSG00000071203	absent	5.34245873
ENSG00000123610	absent	5.342877497
ENSG00000167074	absent	5.343168782
ENSG00000127530	absent	5.344133486
ENSG00000139278	absent	5.344241586
ENSG00000031544	absent	5.345206777
ENSG00000188818	absent	5.345533986
ENSG00000136205	absent	5.345853781
ENSG00000011566	present	5.346224643
ENSG00000075651	absent	5.35069325
ENSG00000109466	present	5.351030022
ENSG00000184292	absent	5.353175129
ENSG00000068137	absent	5.354093063
ENSG00000174104	absent	5.354141039
ENSG00000164690	absent	5.355536484
ENSG00000198626	absent	5.355891647
ENSG00000091972	absent	5.356032516
ENSG00000196415	absent	5.356184968
ENSG00000132429	absent	5.356414143
ENSG00000018280	absent	5.356420833
ENSG00000171362	absent	5.356427135
ENSG00000136270	absent	5.356432958
ENSG00000138642	absent	5.356667653
ENSG00000104332	absent	5.356934476
ENSG00000159917	absent	5.357067171
ENSG00000145088	absent	5.358127429
ENSG00000150471	absent	5.358291467
ENSG00000070778	absent	5.361855732
ENSG00000067113	absent	5.364181459
ENSG00000170238	absent	5.365225131
ENSG00000179050	absent	5.366035069
ENSG00000171794	absent	5.369545145
ENSG00000165806	absent	5.370130951
ENSG00000153298	absent	5.370323882
ENSG00000106460	present	5.37079609
ENSG00000171596	absent	5.371275365
ENSG00000163686	absent	5.371833812
ENSG00000087303	absent	5.372902093
ENSG00000112337	absent	5.373585552
ENSG00000092009	absent	5.374445172
ENSG00000163873	absent	5.376623016
ENSG00000083097	absent	5.377805481
ENSG00000111405	absent	5.377984871
ENSG00000178543	absent	5.378333756
ENSG00000132693	absent	5.378662953
ENSG00000154654	present	5.378796653
ENSG00000139192	absent	5.379904786
ENSG00000148219	absent	5.383240547
ENSG00000145012	absent	5.38331971
ENSG00000169413	absent	5.383476991
ENSG00000109743	absent	5.383651322
ENSG00000137801	absent	5.384425139
ENSG00000196865	present	5.384867386
ENSG00000118194	absent	5.387530495
ENSG00000130772	absent	5.388422012
ENSG00000119684	absent	5.389093535
ENSG00000145113	absent	5.389386635
ENSG00000089163	absent	5.39101988
ENSG00000124935	absent	5.391152877
ENSG00000164951	absent	5.391597879
ENSG00000132840	absent	5.391605342
ENSG00000156475	absent	5.393018991
ENSG00000185532	absent	5.393603883
ENSG00000166173	absent	5.394091239
ENSG00000137336	absent	5.395715651
ENSG00000140279	absent	5.39631635
ENSG00000138696	absent	5.397688729
ENSG00000079841	absent	5.399008568
ENSG00000102935	absent	5.399249366
ENSG00000152977	absent	5.400206392
ENSG00000176076	absent	5.400345368
ENSG00000057252	present	5.400473627
ENSG00000081913	present	5.400802766
ENSG00000169247	absent	5.401640356
ENSG00000137397	absent	5.401875829
ENSG00000176463	absent	5.40214366
ENSG00000103227	absent	5.402710987
ENSG00000113140	absent	5.403521247
ENSG00000148602	absent	5.403643424
ENSG00000089091	absent	5.40401281
ENSG00000065833	present	5.404285038
ENSG00000109321	present	5.404747824
ENSG00000129116	absent	5.40523
ENSG00000138594	present	5.405307232
ENSG00000181449	absent	5.405621575
ENSG00000144218	absent	5.407403429
ENSG00000133124	absent	5.408045048
ENSG00000140459	absent	5.40928591
ENSG00000119965	absent	5.409292883
ENSG00000177425	absent	5.409600292
ENSG00000011677	absent	5.41312431
ENSG00000112234	present	5.413769613
ENSG00000177591	absent	5.413999608
ENSG00000069696	absent	5.414546259
ENSG00000106538	absent	5.416516519
ENSG00000108823	absent	5.416553124
ENSG00000143450	absent	5.417829474
ENSG00000124212	absent	5.418544614
ENSG00000170891	absent	5.419236065
ENSG00000175868	absent	5.420413567
ENSG00000168269	absent	5.420765156
ENSG00000145780	absent	5.42375738
ENSG00000196836	absent	5.424786413
ENSG00000157219	absent	5.426018068
ENSG00000174697	absent	5.426591755
ENSG00000115935	absent	5.426600342
ENSG00000173702	absent	5.427343019
ENSG00000159247	absent	5.429854802
ENSG00000171962	absent	5.430139953
ENSG00000105991	absent	5.4309734
ENSG00000140009	absent	5.430975903
ENSG00000169184	absent	5.431130879
ENSG00000089127	absent	5.431269166
ENSG00000154118	absent	5.431410972
ENSG00000182667	absent	5.432607217
ENSG00000007306	absent	5.433031083
ENSG00000009790	absent	5.433293603
ENSG00000175445	absent	5.433868284
ENSG00000168621	absent	5.43463468
ENSG00000106336	absent	5.434994941
ENSG00000182665	absent	5.435687875
ENSG00000011201	absent	5.435980114
ENSG00000150687	absent	5.438686844
ENSG00000196150	absent	5.440331282
ENSG00000183840	absent	5.440646847
ENSG00000144909	present	5.442085867
ENSG00000188720	absent	5.44264544
ENSG00000167377	absent	5.443501623
ENSG00000124171	absent	5.443519314
ENSG00000113448	absent	5.444248382
ENSG00000196687	absent	5.445112575
ENSG00000185736	absent	5.445257376
ENSG00000123094	absent	5.445866547
ENSG00000146733	present	5.447065894
ENSG00000196501	absent	5.450151094
ENSG00000064655	absent	5.45101281
ENSG00000060558	absent	5.451209365
ENSG00000142511	absent	5.451528347
ENSG00000169469	absent	5.452553233
ENSG00000085514	absent	5.45283993
ENSG00000007952	absent	5.454659927
ENSG00000146535	absent	5.455274663
ENSG00000138684	absent	5.455941195
ENSG00000135931	absent	5.457424962
ENSG00000172955	absent	5.459252603
ENSG00000112530	absent	5.459343109
ENSG00000108821	absent	5.459701477
ENSG00000136573	absent	5.460334777
ENSG00000057294	absent	5.46111714
ENSG00000132518	absent	5.461179928
ENSG00000166349	absent	5.46211525
ENSG00000113595	absent	5.462340825
ENSG00000188812	absent	5.462694982
ENSG00000114904	present	5.46371046
ENSG00000160233	absent	5.465087702
ENSG00000139974	present	5.465684848
ENSG00000141639	absent	5.466090516
ENSG00000061337	absent	5.466714484
ENSG00000129595	absent	5.466853704
ENSG00000004700	present	5.466871194
ENSG00000104435	absent	5.468364978
ENSG00000116922	present	5.469816552
ENSG00000182674	absent	5.470038273
ENSG00000198223	absent	5.470319464
ENSG00000172164	absent	5.470737268
ENSG00000053328	absent	5.470824818
ENSG00000035115	present	5.471922663
ENSG00000165029	absent	5.475015979
ENSG00000196927	absent	5.476321182
ENSG00000109436	absent	5.476381156
ENSG00000198891	absent	5.476669408
ENSG00000036448	absent	5.477177516
ENSG00000148848	absent	5.478388055
ENSG00000175315	absent	5.479084118
ENSG00000177551	absent	5.480226122
ENSG00000019991	absent	5.480838246
ENSG00000136535	absent	5.480905653
ENSG00000105398	absent	5.481385422
ENSG00000128242	absent	5.482305128
ENSG00000134025	absent	5.482371619
ENSG00000152315	absent	5.482689312
ENSG00000100483	present	5.482975777
ENSG00000180263	absent	5.483711328
ENSG00000173585	present	5.484145776
ENSG00000141441	absent	5.484668333
ENSG00000123843	absent	5.487751855
ENSG00000136999	absent	5.488005753
ENSG00000072041	absent	5.488467367
ENSG00000183741	absent	5.488538965
ENSG00000121653	absent	5.488612246
ENSG00000137075	present	5.492930899
ENSG00000128284	absent	5.494110102
ENSG00000196569	absent	5.494819744
ENSG00000112182	present	5.495054771
ENSG00000065054	absent	5.495325003
ENSG00000158321	absent	5.495580872
ENSG00000186009	absent	5.496028153
ENSG00000156113	absent	5.496091938
ENSG00000143196	absent	5.496374372
ENSG00000170430	absent	5.496780311
ENSG00000112769	absent	5.496811741
ENSG00000021574	present	5.497122032
ENSG00000197071	absent	5.497579759
ENSG00000199787	absent	5.497808454
ENSG00000151640	absent	5.498106826
ENSG00000124449	absent	5.49813948
ENSG00000196735	absent	5.498290602
ENSG00000163453	absent	5.498868175
ENSG00000152578	absent	5.499576747
ENSG00000092377	absent	5.500331137
ENSG00000077420	absent	5.500437182
ENSG00000140443	absent	5.501471301
ENSG00000031691	present	5.502471017
ENSG00000183036	absent	5.502703817
ENSG00000095951	present	5.503255236
ENSG00000068024	absent	5.503731924
ENSG00000172318	absent	5.503846488
ENSG00000143171	absent	5.504239094
ENSG00000123892	absent	5.505322006
ENSG00000147592	present	5.505536588
ENSG00000177614	absent	5.505610433
ENSG00000163848	absent	5.506517817
ENSG00000089012	absent	5.50807179
ENSG00000109705	absent	5.508149921
ENSG00000197429	present	5.508295032
ENSG00000134595	absent	5.50839182
ENSG00000124406	absent	5.508769584
ENSG00000179909	absent	5.509230655
ENSG00000105366	absent	5.51003224
ENSG00000197561	absent	5.510678367
ENSG00000185483	absent	5.511483402
ENSG00000064489	absent	5.513613131
ENSG00000083937	present	5.513631435
ENSG00000130270	absent	5.515422867
ENSG00000198467	absent	5.516162635
ENSG00000179455	absent	5.51742737
ENSG00000065320	absent	5.518146793
ENSG00000125084	absent	5.518329616
ENSG00000170677	present	5.518817369
ENSG00000105492	absent	5.519632139
ENSG00000187498	absent	5.519637725
ENSG00000198300	absent	5.520551235
ENSG00000078081	absent	5.521006154
ENSG00000101846	absent	5.521070136
ENSG00000123307	absent	5.522715123
ENSG00000197446	absent	5.522808649
ENSG00000092529	absent	5.524590843
ENSG00000109189	present	5.524662642
ENSG00000162068	absent	5.524991251
ENSG00000172150	absent	5.525038366
ENSG00000182165	absent	5.525114753
ENSG00000042980	absent	5.525359479
ENSG00000162924	present	5.525861303
ENSG00000077522	absent	5.526706522
ENSG00000100453	absent	5.526851365
ENSG00000033170	absent	5.527529406
ENSG00000068366	present	5.527836668
ENSG00000196374	absent	5.528297028
ENSG00000162104	absent	5.528485374
ENSG00000172846	absent	5.529127375
ENSG00000124429	absent	5.529523811
ENSG00000112494	absent	5.529650211
ENSG00000157551	absent	5.532017036
ENSG00000086696	absent	5.532350798
ENSG00000137558	absent	5.532905047
ENSG00000099338	absent	5.533247899
ENSG00000196767	absent	5.533862496
ENSG00000150630	absent	5.533986864
ENSG00000094755	absent	5.534846842
ENSG00000108556	absent	5.535087594
ENSG00000126803	absent	5.5356032
ENSG00000198363	absent	5.536149658
ENSG00000105061	absent	5.536237174
ENSG00000137225	absent	5.537849922
ENSG00000197312	present	5.538778209
ENSG00000129422	absent	5.539536413
ENSG00000066427	present	5.539768974
ENSG00000171956	absent	5.539867696
ENSG00000109758	absent	5.540775169
ENSG00000184893	absent	5.540857288
ENSG00000105507	absent	5.541772573
ENSG00000172331	present	5.542266333
ENSG00000131668	absent	5.542495324
ENSG00000135697	absent	5.543698916
ENSG00000183625	absent	5.544371883
ENSG00000173782	absent	5.544654875
ENSG00000085831	absent	5.545463215
ENSG00000154864	absent	5.547572234
ENSG00000124225	absent	5.548757353
ENSG00000198887	present	5.549573016
ENSG00000180991	absent	5.549877523
ENSG00000088756	absent	5.550226905
ENSG00000077232	present	5.550571159
ENSG00000148680	absent	5.550618379
ENSG00000090612	absent	5.550773953
ENSG00000016082	absent	5.550831906
ENSG00000166454	present	5.550866901
ENSG00000100373	absent	5.552053156
ENSG00000177962	absent	5.553021961
ENSG00000170802	absent	5.554149774
ENSG00000141682	present	5.555933764
ENSG00000147081	absent	5.55626316
ENSG00000145824	absent	5.556326433
ENSG00000080511	absent	5.557582126
ENSG00000171595	absent	5.559524754
ENSG00000186376	absent	5.56003254
ENSG00000136158	absent	5.560684327
ENSG00000140093	absent	5.560944591
ENSG00000176075	absent	5.561042285
ENSG00000184986	absent	5.561844238
ENSG00000111218	absent	5.562229475
ENSG00000145826	absent	5.563013471
ENSG00000179915	absent	5.563319861
ENSG00000022355	absent	5.564129738
ENSG00000176692	absent	5.564203421
ENSG00000189060	absent	5.564295786
ENSG00000111537	absent	5.564626169
ENSG00000136026	absent	5.564874985
ENSG00000133138	absent	5.565117944
ENSG00000179449	absent	5.565460254
ENSG00000000003	absent	5.565761624
ENSG00000134352	absent	5.56645479
ENSG00000163600	absent	5.567513222
ENSG00000172724	absent	5.567712331
ENSG00000154040	absent	5.568532588
ENSG00000069812	absent	5.571279617
ENSG00000176842	absent	5.571417471
ENSG00000170579	absent	5.571809417
ENSG00000154511	absent	5.573217145
ENSG00000182192	absent	5.57324979
ENSG00000183049	absent	5.573567735
ENSG00000183878	absent	5.573782599
ENSG00000132170	absent	5.57438335
ENSG00000108264	absent	5.575011657
ENSG00000180090	absent	5.575144678
ENSG00000136688	absent	5.575343151
ENSG00000159224	absent	5.575578835
ENSG00000072364	absent	5.575960825
ENSG00000172146	absent	5.577703147
ENSG00000188352	absent	5.579261979
ENSG00000117601	absent	5.580605631
ENSG00000171621	absent	5.58189588
ENSG00000115414	absent	5.582580886
ENSG00000120235	absent	5.582767178
ENSG00000091181	absent	5.583457862
ENSG00000118113	absent	5.584792814
ENSG00000132972	absent	5.585722322
ENSG00000103522	absent	5.586265161
ENSG00000182621	absent	5.586453912
ENSG00000179073	absent	5.586598047
ENSG00000124610	absent	5.586784788
ENSG00000111615	present	5.587963249
ENSG00000173826	absent	5.588118345
ENSG00000135314	absent	5.589178566
ENSG00000176919	absent	5.589622272
ENSG00000068650	absent	5.590260488
ENSG00000171017	present	5.59114868
ENSG00000106078	absent	5.592190616
ENSG00000105695	absent	5.592479332
ENSG00000104213	absent	5.592951724
ENSG00000173706	absent	5.593755005
ENSG00000116406	present	5.593813302
ENSG00000132639	absent	5.595283079
ENSG00000179587	absent	5.596625851
ENSG00000163499	absent	5.596886676
ENSG00000069018	absent	5.598513741
ENSG00000118257	absent	5.600062767
ENSG00000171150	present	5.600728721
ENSG00000114446	present	5.602477979
ENSG00000104427	absent	5.603228569
ENSG00000160868	absent	5.603977079
ENSG00000130222	absent	5.60410825
ENSG00000197461	absent	5.604896852
ENSG00000048545	absent	5.605124145
ENSG00000163462	absent	5.60546935
ENSG00000185668	absent	5.605869555
ENSG00000108702	absent	5.606702229
ENSG00000168412	absent	5.608660189
ENSG00000180318	absent	5.609274847
ENSG00000128710	absent	5.609468031
ENSG00000114473	absent	5.610801092
ENSG00000131808	absent	5.611213383
ENSG00000112981	absent	5.611698579
ENSG00000112303	absent	5.611731956
ENSG00000073711	absent	5.614098262
ENSG00000171503	absent	5.614246724
ENSG00000169474	absent	5.614340057
ENSG00000101966	absent	5.615210713
ENSG00000058335	absent	5.615504697
ENSG00000101311	absent	5.616715758
ENSG00000106258	absent	5.617515761
ENSG00000092758	absent	5.617697672
ENSG00000124535	absent	5.6181833
ENSG00000140937	absent	5.618694482
ENSG00000198577	absent	5.619019682
ENSG00000106723	present	5.619458516
ENSG00000134321	absent	5.620768779
ENSG00000158006	absent	5.622086328
ENSG00000183900	absent	5.622146862
ENSG00000159261	absent	5.62215184
ENSG00000184566	absent	5.623188321
ENSG00000136695	absent	5.623255695
ENSG00000171201	absent	5.62544366
ENSG00000138075	absent	5.625688742
ENSG00000116016	absent	5.626470042
ENSG00000188685	present	5.626812604
ENSG00000105866	absent	5.62885205
ENSG00000105694	absent	5.628923404
ENSG00000159082	present	5.63003389
[truncated: 7,922 more rows]
